# Supplementary material for: An artificial intelligence approach of feature engineering and ensemble methods depicts the rumen microbiome contribution to feed efficiency in dairy cows
Source: Anim Microbiome. 2024 Feb 6;6:5. doi: 10.1186/s42523-024-00289-5 (PMC10845535; doi:10.1186/s42523-024-00289-5)
Supplement: Supplementary file 1 — Supplementary Material 1 [file 42523_2024_289_MOESM1_ESM.xlsx]

## Sheet: SuppMaterial_DietCompositionSum
Supplementary Table 1. Ingredient composition of the diet (% of DM unless otherwise stated)
Item	UF2	UF5
Corn silage	47	55
Corn, finely ground	19.5	11.7
Citrus pulp, dry	4.71	7.52
Soybean Meal 44%, solvent extract	15.1	-
Soybean Meal, 47%	-	13.37
Heat treated soybean meal	-	5.04
Ca salts of palm fatty acids	-	2.12
Postpartum mineral and vitamin	-	4.59
Potassium carbonate	-	0.68
Salt, finely ground	0.26	-
Magnesium oxide	0.2	-
Saturated free fatty acids (Palmit 80 (99% fatty acids, 85% palmitic acid; Global Agri-trade Corp.).	1.68	-
Cottonseed, fuzzy	7.37	-
sodium bicarbonate	1.18	-
PDS SE AA pack	1.21	-
Blood meal	0.621	-
Porcine red blood cells	0.257	-
Meat and bone meal	0.122	-
Smartamine M	0.004	-
Alimet	0.007	-
USA Lysine	0.073	-
Ethoxyquin	0.036	-
Calcium carbonate	0.58	-
Calcium diphosphate	0.39	-
Trace mineral and vitamin supplement	0.32	-
