# Supplementary material for: An artificial intelligence approach of feature engineering and ensemble methods depicts the rumen microbiome contribution to feed efficiency in dairy cows
Source: Anim Microbiome. 2024 Feb 6;6:5. doi: 10.1186/s42523-024-00289-5 (PMC10845535; doi:10.1186/s42523-024-00289-5)
Supplement: Supplementary file 2 — Supplementary Material 2 [file 42523_2024_289_MOESM2_ESM.xlsx]

## Sheet: SuppMaterial_DietCompositionSum
Supplementary Table2. Methane production, yield, and intensity inleast and most efficient cows
Item	Least	Most	SEM	P-value
Measured RFI
Methane production, g/d per cow	525.8	416.5	11.5	< 0.001
Methane yield, g/kg DMI	20.03	19.35	0.19	0.01
Methane intensity, g/Mcal NESec	18.7	14.15	0.3	< 0.001
Methane production, g/d GFE	487.96	304.74	10.03	< 0.001
Microbiome RFI
Methane production, g/d per cow	477.5	419.1	11.8	< 0.001
Methane yield, g/kg DMI	19.72	19.35	0.2	0.21
Methane intensity, g/Mcal NESec	17.56	15.448	0.37	< 0.001
Methane production, g/d GFE	423.98	334.16	11.37	< 0.001
Genomic PTA RFI
Methane production, g/d per cow	488.6	435.3	12.6	0.004
Methane yield, g/kg DMI	20	19.38	0.19	0.02
Methane intensity, g/Mcal NESec	17.95	15.206	0.35	< 0.001
Methane production, g/d GFE	436.68	341.88	12.03	< 0.001
